# Supplementary material for: A new record of the spiny lobster, Panulirusfemoristriga (von Martens, 1872) from the coastal waters of Malaysia, with revision of global distribution
Source: Biodivers Data J. 2022 Feb 21;10:e77973. doi: 10.3897/BDJ.10.e77973 (PMC8885632; doi:10.3897/BDJ.10.e77973)
Supplement: XML Treatment for Panulirus femoristriga [file BDJ.10.e77973-treatment1.xml]

<!DOCTYPE tp:taxon-treatment
  PUBLIC "-//TaxonX//DTD Taxonomic Treatment Publishing DTD v0 20100105//EN" "tax-treatment-NSO.dtd">
<tp:taxon-treatment xmlns:tp="http://www.plazi.org/taxpub"><tp:treatment-meta><mixed-citation publication-type="journal"><person-group><name><surname>Ng</surname><given-names>Wei-Ling</given-names></name><name><surname>Chen</surname><given-names>Cheng Ann</given-names></name><name><surname>Mustafa</surname><given-names>Saleem</given-names></name><name><surname>Leaw</surname><given-names>Chui Pin</given-names></name><name><surname>Teng</surname><given-names>Sing Tung</given-names></name><name><surname>Zakaria</surname><given-names>Siti Nor Fatihah Binti</given-names></name><name><surname>Tuzan</surname><given-names>Audrey Daning</given-names></name><name><surname>Chan</surname><given-names>Tin-Yam</given-names></name></person-group><article-title>A new record of the spiny lobster, <italic><tp:taxon-name><tp:taxon-name-part taxon-name-part-type="genus" reg="Panulirus">Panulirus</tp:taxon-name-part><tp:taxon-name-part taxon-name-part-type="species" reg="femoristriga">femoristriga</tp:taxon-name-part></tp:taxon-name></italic> (von Martens, 1872) from the coastal waters of Malaysia, with revision of global distribution</article-title><source>Biodivers Data J</source><day>21</day><month>02</month><year>2022</year><volume>10</volume><pub-id pub-id-type="doi">10.3897/BDJ.10.e77973</pub-id></mixed-citation></tp:treatment-meta><tp:nomenclature><tp:taxon-name>
            <object-id xmlns:xlink="http://www.w3.org/1999/xlink" content-type="arpha" xlink:type="simple">9F448274-895A-5D97-B77A-53BF8F744628</object-id>
            <tp:taxon-name-part taxon-name-part-type="genus">Panulirus</tp:taxon-name-part>
            <tp:taxon-name-part taxon-name-part-type="species">femoristriga</tp:taxon-name-part>
            <object-id xmlns:xlink="http://www.w3.org/1999/xlink" xlink:type="simple" object-id-type="GenBank">OK032600</object-id>
          </tp:taxon-name><tp:taxon-authority>von Martens, 1872</tp:taxon-authority><tp:nomenclature-citation-list><tp:nomenclature-citation><tp:taxon-name>
                <tp:taxon-name-part taxon-name-part-type="genus" reg="Panulirus">Panulirus</tp:taxon-name-part>
                <tp:taxon-name-part taxon-name-part-type="species" reg="femoristriga">femoristriga</tp:taxon-name-part>
              </tp:taxon-name></tp:nomenclature-citation></tp:nomenclature-citation-list></tp:nomenclature><tp:treatment-sec sec-type="materials"><title>Materials</title><list list-type="alpha-lower" list-content="occurrences"><list-item><p><bold>Type status:</bold> <named-content xmlns:xlink="http://www.w3.org/1999/xlink" content-type="dwc:typeStatus" xlink:type="simple">Paratype</named-content>. <bold>Occurrence:</bold> occurrenceRemarks: <named-content xmlns:xlink="http://www.w3.org/1999/xlink" content-type="dwc:occurrenceRemarks" xlink:type="simple">purchase dead from fishermen</named-content>; recordedBy: <named-content xmlns:xlink="http://www.w3.org/1999/xlink" content-type="dwc:recordedBy" xlink:type="simple">Chen CA</named-content>; <bold>Taxon:</bold> taxonID: <named-content xmlns:xlink="http://www.w3.org/1999/xlink" content-type="dwc:taxonID" xlink:type="simple"><ext-link ext-link-type="uri" xlink:href="https://www.gbif.org/species/2221634" xlink:type="simple">https://www.gbif.org/species/2221634</ext-link></named-content>; acceptedNameUsageID: <named-content xmlns:xlink="http://www.w3.org/1999/xlink" content-type="dwc:acceptedNameUsageID" xlink:type="simple">TSN: <ext-link ext-link-type="uri" xlink:href="https://www.itis.gov/servlet/SingleRpt/SingleRpt?search_topic=TSN&amp;search_value=660231" xlink:type="simple">660231</ext-link></named-content>; scientificName: <named-content xmlns:xlink="http://www.w3.org/1999/xlink" content-type="dwc:scientificName" xlink:type="simple"><italic><tp:taxon-name><tp:taxon-name-part taxon-name-part-type="genus" reg="Panulirus">Panulirus</tp:taxon-name-part><tp:taxon-name-part taxon-name-part-type="species" reg="femoristriga">femoristriga</tp:taxon-name-part></tp:taxon-name></italic> (von Martens 1872)</named-content>; acceptedNameUsage: <named-content xmlns:xlink="http://www.w3.org/1999/xlink" content-type="dwc:acceptedNameUsage" xlink:type="simple"><italic><tp:taxon-name><tp:taxon-name-part taxon-name-part-type="genus" reg="Panulirus">Panulirus</tp:taxon-name-part><tp:taxon-name-part taxon-name-part-type="species" reg="femoristriga">femoristriga</tp:taxon-name-part></tp:taxon-name></italic></named-content>; parentNameUsage: <named-content xmlns:xlink="http://www.w3.org/1999/xlink" content-type="dwc:parentNameUsage" xlink:type="simple"><tp:taxon-name><tp:taxon-name-part taxon-name-part-type="family">Palinuridae</tp:taxon-name-part></tp:taxon-name></named-content>; originalNameUsage: <named-content xmlns:xlink="http://www.w3.org/1999/xlink" content-type="dwc:originalNameUsage" xlink:type="simple"><italic><tp:taxon-name><tp:taxon-name-part taxon-name-part-type="genus" reg="Panulirus">Panulirus</tp:taxon-name-part><tp:taxon-name-part taxon-name-part-type="species" reg="femoristriga">femoristriga</tp:taxon-name-part></tp:taxon-name></italic> von Martens 1872</named-content>; namePublishedIn: <named-content xmlns:xlink="http://www.w3.org/1999/xlink" content-type="dwc:namePublishedIn" xlink:type="simple">Von Martens, E. (1872). Ueber cubanische Crustaceen nach den Sammlungen Dr. J. Gundlach’s. Arch Naturgesch, 38(1), 77–147.</named-content>; kingdom: <named-content xmlns:xlink="http://www.w3.org/1999/xlink" content-type="dwc:kingdom" xlink:type="simple"><tp:taxon-name><tp:taxon-name-part taxon-name-part-type="kingdom">Animalia</tp:taxon-name-part></tp:taxon-name></named-content>; phylum: <named-content xmlns:xlink="http://www.w3.org/1999/xlink" content-type="dwc:phylum" xlink:type="simple"><tp:taxon-name><tp:taxon-name-part taxon-name-part-type="phylum">Arthropoda</tp:taxon-name-part></tp:taxon-name></named-content>; class: <named-content xmlns:xlink="http://www.w3.org/1999/xlink" content-type="dwc:class" xlink:type="simple"><tp:taxon-name><tp:taxon-name-part taxon-name-part-type="class">Malacostraca</tp:taxon-name-part></tp:taxon-name></named-content>; order: <named-content xmlns:xlink="http://www.w3.org/1999/xlink" content-type="dwc:order" xlink:type="simple"><tp:taxon-name><tp:taxon-name-part taxon-name-part-type="order">Decapoda</tp:taxon-name-part></tp:taxon-name></named-content>; family: <named-content xmlns:xlink="http://www.w3.org/1999/xlink" content-type="dwc:family" xlink:type="simple"><tp:taxon-name><tp:taxon-name-part taxon-name-part-type="family">Palinuridae</tp:taxon-name-part></tp:taxon-name></named-content>; genus: <named-content xmlns:xlink="http://www.w3.org/1999/xlink" content-type="dwc:genus" xlink:type="simple"><tp:taxon-name><tp:taxon-name-part taxon-name-part-type="genus">Panulirus</tp:taxon-name-part></tp:taxon-name></named-content>; specificEpithet: <named-content xmlns:xlink="http://www.w3.org/1999/xlink" content-type="dwc:specificEpithet" xlink:type="simple"><italic><tp:taxon-name><tp:taxon-name-part taxon-name-part-type="genus" reg="Panulirus"/><tp:taxon-name-part taxon-name-part-type="species" reg="femoristriga">femoristriga</tp:taxon-name-part></tp:taxon-name></italic></named-content>; taxonRank: <named-content xmlns:xlink="http://www.w3.org/1999/xlink" content-type="dwc:taxonRank" xlink:type="simple">species</named-content>; scientificNameAuthorship: <named-content xmlns:xlink="http://www.w3.org/1999/xlink" content-type="dwc:scientificNameAuthorship" xlink:type="simple">von Martens 1872</named-content>; taxonomicStatus: <named-content xmlns:xlink="http://www.w3.org/1999/xlink" content-type="dwc:taxonomicStatus" xlink:type="simple">accepted</named-content>; taxonRemarks: <named-content xmlns:xlink="http://www.w3.org/1999/xlink" content-type="dwc:taxonRemarks" xlink:type="simple"><italic><tp:taxon-name><tp:taxon-name-part taxon-name-part-type="genus" reg="Panulirus">Panulirus</tp:taxon-name-part><tp:taxon-name-part taxon-name-part-type="species" reg="albiflagellum">albiflagellum</tp:taxon-name-part></tp:taxon-name></italic> Chan et Chu, 1996 (junior synonym)</named-content>; <bold>Record Level:</bold> type: <named-content xmlns:xlink="http://www.w3.org/1999/xlink" content-type="dwc:type" xlink:type="simple">collection</named-content>; modified: <named-content xmlns:xlink="http://www.w3.org/1999/xlink" content-type="dwc:modified" xlink:type="simple">2001</named-content>; language: <named-content xmlns:xlink="http://www.w3.org/1999/xlink" content-type="dwc:language" xlink:type="simple">en</named-content>; rightsHolder: <named-content xmlns:xlink="http://www.w3.org/1999/xlink" content-type="dwc:rightsHolder" xlink:type="simple">Borneo Marine Research Institute, Universiti Malaysia Sabah</named-content>; accessRights: <named-content xmlns:xlink="http://www.w3.org/1999/xlink" content-type="dwc:accessRights" xlink:type="simple">not-for-profit use only</named-content>; institutionID: <named-content xmlns:xlink="http://www.w3.org/1999/xlink" content-type="dwc:institutionID" xlink:type="simple">IPMB-Cr</named-content>; collectionID: <named-content xmlns:xlink="http://www.w3.org/1999/xlink" content-type="dwc:collectionID" xlink:type="simple">12</named-content>; datasetID: <named-content xmlns:xlink="http://www.w3.org/1999/xlink" content-type="dwc:datasetID" xlink:type="simple">.00001</named-content>; institutionCode: <named-content xmlns:xlink="http://www.w3.org/1999/xlink" content-type="dwc:institutionCode" xlink:type="simple">IPMB Crustacean collection</named-content>; collectionCode: <named-content xmlns:xlink="http://www.w3.org/1999/xlink" content-type="dwc:collectionCode" xlink:type="simple">Collection locality code for Zone 5 (Lahad Datu, Kunak, Semporna, Mabul Island, Sipadan Island, Tawau)</named-content>; datasetName: <named-content xmlns:xlink="http://www.w3.org/1999/xlink" content-type="dwc:datasetName" xlink:type="simple">Specimens collection number collected from the collection locality code</named-content>; ownerInstitutionCode: <named-content xmlns:xlink="http://www.w3.org/1999/xlink" content-type="dwc:ownerInstitutionCode" xlink:type="simple">IPMB</named-content>; basisOfRecord: <named-content xmlns:xlink="http://www.w3.org/1999/xlink" content-type="dwc:basisOfRecord" xlink:type="simple">PreservedSpecimen</named-content></p></list-item></list></tp:treatment-sec><tp:treatment-sec sec-type="Description"><title>Description</title><p>Rostrum absent; carapace rounded and spiny; anterior margin armed with irregular-sized spines; median area behind frontal horns generally with a longitudinal row of three spines only (Fig. <xref ref-type="fig" rid="F7540399">3</xref>a); cervical groove distinctly wider than posterior marginal groove; antennules with flagella longer than peduncle; antennular plate at basis of antennae bearing one pair of well-separated principal spines and some scattered spinules (Fig. <xref ref-type="fig" rid="F7540399">3</xref>b); ventral surfaces of distal two antennal segments, each with a row of two equal-sized large spines only (Fig. <xref ref-type="fig" rid="F7540399">3</xref>d). First 4 pereiopods without pincers; Thoracic sternum with two strong submedian protrusions (Fig. <xref ref-type="fig" rid="F7540399">3</xref>c). Abdominal tergites with a complete transverse groove joining the pleural groove; pleura only with that of second somite sometimes bearing spinules (Fig. <xref ref-type="fig" rid="F7540399">3</xref>e). Colour: body dark brown to indigo, covered with numerous white spots and markings; lateral carapace with two longitudinal white stripes running along the entire carapace; inner surface of antennal peduncle (including stridulating pad) and antennular plate pink; antennal flagella dorsally brown, ventrally whitish to pink; antennules with peduncle dark brown but laterally white, outer flagella dark brown and inner flagella entirely whitish; legs striped with conspicuous white lines; abdomen covered with numerous medium-sized white spots. Soft part of tail fan orange-brown with distal margin whitish. Pleopods somewhat greenish with white margins.</p></tp:treatment-sec><tp:treatment-sec sec-type="Diagnosis"><title>Diagnosis</title><p><bold>Examined materials.</bold> 1 female: Malaysia; Sabah; Semporna; 8 December 2019. Carapace length 47.3 mm, carapace width 40.44 mm, total length 145 mm, weight 129 g. (Fig. <xref ref-type="fig" rid="F7540395">2</xref>)</p><sec sec-type="Molecular characterization"><title>Molecular characterization</title><p>The best model of the COI fragment dataset in this study estimated by jModelTest selected with corrected AIC was the GTR+I+G model (General Time Reversible Model with invariant sites and non-uniform evolutionary rates or gamma distribution). Overall, the ML tree of COI comprised two major clades (Clade I and Clade II) as shown in Fig. <xref ref-type="fig" rid="F7540460">4</xref>. The collected specimen in this study grouped in Clade I together with <italic><tp:taxon-name><tp:taxon-name-part taxon-name-part-type="genus" reg="Panulirus">P.</tp:taxon-name-part><tp:taxon-name-part taxon-name-part-type="species" reg="femoristriga">femoristriga</tp:taxon-name-part></tp:taxon-name></italic> (<ext-link xmlns:xlink="http://www.w3.org/1999/xlink" ext-link-type="uri" xlink:href="https://www.ncbi.nlm.nih.gov/nuccore/MG062676" xlink:type="simple">MG062676</ext-link>) from Indonesian waters, with strong bootstrap value of 96%. <italic><tp:taxon-name><tp:taxon-name-part taxon-name-part-type="genus" reg="Panulirus">Panulirus</tp:taxon-name-part><tp:taxon-name-part taxon-name-part-type="species" reg="femoristriga">femoristriga</tp:taxon-name-part></tp:taxon-name></italic> grouped as sister species with <italic><tp:taxon-name><tp:taxon-name-part taxon-name-part-type="genus" reg="Panulirus">P.</tp:taxon-name-part><tp:taxon-name-part taxon-name-part-type="species" reg="marginatus">marginatus</tp:taxon-name-part></tp:taxon-name></italic> + <italic><tp:taxon-name><tp:taxon-name-part taxon-name-part-type="genus" reg="Panulirus">P.</tp:taxon-name-part><tp:taxon-name-part taxon-name-part-type="species" reg="bruneiflagellum">bruneiflagellum</tp:taxon-name-part></tp:taxon-name></italic>, but with weak bootstrap value (&lt; 50%, not shown in the tree). The p-distance within <italic><tp:taxon-name><tp:taxon-name-part taxon-name-part-type="genus" reg="Panulirus">P.</tp:taxon-name-part><tp:taxon-name-part taxon-name-part-type="species" reg="femoristriga">femoristriga</tp:taxon-name-part></tp:taxon-name></italic> was 0.8%, while the p-distance of <italic><tp:taxon-name><tp:taxon-name-part taxon-name-part-type="genus" reg="Panulirus">P.</tp:taxon-name-part><tp:taxon-name-part taxon-name-part-type="species" reg="femoristriga">femoristriga</tp:taxon-name-part></tp:taxon-name></italic> with molecular (<italic><tp:taxon-name><tp:taxon-name-part taxon-name-part-type="genus" reg="Panulirus">P.</tp:taxon-name-part><tp:taxon-name-part taxon-name-part-type="species" reg="marginatus">marginatus</tp:taxon-name-part></tp:taxon-name></italic> and <italic><tp:taxon-name><tp:taxon-name-part taxon-name-part-type="genus" reg="Panulirus">P.</tp:taxon-name-part><tp:taxon-name-part taxon-name-part-type="species" reg="bruneiflagellum">bruneiflagellum</tp:taxon-name-part></tp:taxon-name></italic>) and morphological (<italic><tp:taxon-name><tp:taxon-name-part taxon-name-part-type="genus" reg="Panulirus">P.</tp:taxon-name-part><tp:taxon-name-part taxon-name-part-type="species" reg="longipes">longipes</tp:taxon-name-part><tp:taxon-name-part taxon-name-part-type="subspecies" reg="longipes">longipes</tp:taxon-name-part></tp:taxon-name></italic> and <italic><tp:taxon-name><tp:taxon-name-part taxon-name-part-type="genus" reg="Panulirus">P.</tp:taxon-name-part><tp:taxon-name-part taxon-name-part-type="species" reg="longipes">longipes</tp:taxon-name-part><tp:taxon-name-part taxon-name-part-type="subspecies" reg="bispinosus">bispinosus</tp:taxon-name-part></tp:taxon-name></italic>) closely-related species were more than 10% (Table <xref ref-type="table" rid="T7538656">1</xref>). Accordingly, the spiny lobster in this study is confirmed as <italic><tp:taxon-name><tp:taxon-name-part taxon-name-part-type="genus" reg="Panulirus">P.</tp:taxon-name-part><tp:taxon-name-part taxon-name-part-type="species" reg="femoristriga">femoristriga</tp:taxon-name-part></tp:taxon-name></italic>. For information and record, a new sequence dataset is uploaded to GenBank, with the accession number: <ext-link xmlns:xlink="http://www.w3.org/1999/xlink" ext-link-type="uri" xlink:href="https://www.ncbi.nlm.nih.gov/nuccore/OK032600" xlink:type="simple">OK032600</ext-link>.</p></sec></tp:treatment-sec><tp:treatment-sec sec-type="Distribution"><title>Distribution</title><p>Based on Table <xref ref-type="table" rid="T7538657">2</xref>, the distributions were confirmed in Christmas Island, Wallis and Futuna Island, Marquesas, north-western Hawaiian Islands, Galapagos Islands, Taiwan, Philippine, Indonesia and Japan. Fig. <xref ref-type="fig" rid="F7619239">5</xref> shows the status of <italic><tp:taxon-name><tp:taxon-name-part taxon-name-part-type="genus" reg="Panulirus">Panulirus</tp:taxon-name-part><tp:taxon-name-part taxon-name-part-type="species" reg="femoristriga">femoristriga</tp:taxon-name-part></tp:taxon-name></italic> in a world map. This study expands its global distribution by including Malaysia. However, some of the distribution localities are listed as “to be confirmed” due to the uncertainties or “invalid” after the revision on the new taxonomic restructuring by <xref ref-type="bibr" rid="B7537540">Chan and Ng (2001)</xref>, based on the morphological descriptions. The results indicated that the occurrence of the <italic><tp:taxon-name><tp:taxon-name-part taxon-name-part-type="genus" reg="Panulirus">P.</tp:taxon-name-part><tp:taxon-name-part taxon-name-part-type="species" reg="femoristriga">femoristriga</tp:taxon-name-part></tp:taxon-name></italic> needs a major re-confirmation in some localities or be removed.</p></tp:treatment-sec><tp:treatment-sec><!--Section generated to contain objects referenced in tp:taxon-treatment.--><fig id="F7540399" position="float" orientation="portrait"><object-id xmlns:xlink="http://www.w3.org/1999/xlink" content-type="arpha" xlink:type="simple">7717913B-B9F3-5EBE-8C9B-0B7EDD3543DF</object-id><object-id xmlns:xlink="http://www.w3.org/1999/xlink" content-type="doi" xlink:type="simple">10.3897/BDJ.10.e77973.figure3</object-id><label>Figure 3.</label><caption><p>Morphological drawings: (<bold>a</bold>) Anterodorsal carapace, dorsal; (<bold>b</bold>) Antennular plate, dorsolateral; (<bold>c</bold>) Thoracic sternum, ventral; (<bold>d</bold>) Thoracic sternum, ventral; (<bold>e</bold>) Abdomen, right lateral. Scale bars, 2 cm.</p></caption><graphic xmlns:xlink="http://www.w3.org/1999/xlink" xlink:href="bdj-10-e77973-g003.png" position="float" id="oo_606404.png" orientation="portrait" xlink:type="simple"><uri content-type="original_file" xlink:type="simple">https://binary.pensoft.net/fig/606404</uri></graphic></fig><fig id="F7540395" position="float" orientation="portrait"><object-id xmlns:xlink="http://www.w3.org/1999/xlink" content-type="arpha" xlink:type="simple">6CC04EB0-6F15-5CD3-822F-4067317203C6</object-id><object-id xmlns:xlink="http://www.w3.org/1999/xlink" content-type="doi" xlink:type="simple">10.3897/BDJ.10.e77973.figure2</object-id><label>Figure 2.</label><caption><p>A specimen of <italic><tp:taxon-name><tp:taxon-name-part taxon-name-part-type="genus" reg="Panulirus">Panulirus</tp:taxon-name-part><tp:taxon-name-part taxon-name-part-type="species" reg="femoristriga">femoristriga</tp:taxon-name-part></tp:taxon-name></italic> collected from Semporna, Sabah, Malaysia. (female CL 47.3 mm, TL 145 mm).</p></caption><graphic xmlns:xlink="http://www.w3.org/1999/xlink" xlink:href="bdj-10-e77973-g002.png" position="float" id="oo_606403.png" orientation="portrait" xlink:type="simple"><uri content-type="original_file" xlink:type="simple">https://binary.pensoft.net/fig/606403</uri></graphic></fig><fig id="F7540460" position="float" orientation="portrait"><object-id xmlns:xlink="http://www.w3.org/1999/xlink" content-type="arpha" xlink:type="simple">C7EA5572-56B8-5A79-9738-EDD5B03489F6</object-id><object-id xmlns:xlink="http://www.w3.org/1999/xlink" content-type="doi" xlink:type="simple">10.3897/BDJ.10.e77973.figure4</object-id><label>Figure 4.</label><caption><p>Maximum Likelihood (ML) tree inferred from the partial mitochondrial COI sequences of 56 species of <italic><tp:taxon-name><tp:taxon-name-part taxon-name-part-type="genus" reg="Panulirus">Panulirus</tp:taxon-name-part></tp:taxon-name></italic>, with <italic><tp:taxon-name><tp:taxon-name-part taxon-name-part-type="genus" reg="Parribacus">Parribacus</tp:taxon-name-part><tp:taxon-name-part taxon-name-part-type="species" reg="antarcticus">antarcticus</tp:taxon-name-part></tp:taxon-name></italic> as outgroup. Values of the nodes correspond to bootstrap values, only values &gt; 50 are shown.</p></caption><graphic xmlns:xlink="http://www.w3.org/1999/xlink" xlink:href="bdj-10-e77973-g004.png" position="float" id="oo_606406.png" orientation="portrait" xlink:type="simple"><uri content-type="original_file" xlink:type="simple">https://binary.pensoft.net/fig/606406</uri></graphic></fig><table-wrap id="T7538656" position="float" orientation="portrait"><label>Table 1.</label><caption><p>Pairwise p-distance of <italic><tp:taxon-name><tp:taxon-name-part taxon-name-part-type="genus" reg="Panulirus">Panulirus</tp:taxon-name-part><tp:taxon-name-part taxon-name-part-type="species" reg="femoristriga">femoristriga</tp:taxon-name-part></tp:taxon-name></italic> and its closely related species. N, number of sequences.</p></caption><table rules="all" border="1"><tbody><tr><td rowspan="1" colspan="1"/><td rowspan="1" colspan="1">
              <italic>
                <tp:taxon-name><tp:taxon-name-part taxon-name-part-type="genus" reg="Panulirus">P.</tp:taxon-name-part><tp:taxon-name-part taxon-name-part-type="species" reg="femoristriga">femoristriga</tp:taxon-name-part></tp:taxon-name>
              </italic>
            </td><td rowspan="1" colspan="1">
              <italic>
                <tp:taxon-name><tp:taxon-name-part taxon-name-part-type="genus" reg="Panulirus">P.</tp:taxon-name-part><tp:taxon-name-part taxon-name-part-type="species" reg="longipes">longipes</tp:taxon-name-part></tp:taxon-name>
              </italic>
            </td><td rowspan="1" colspan="1">
              <italic>
                <tp:taxon-name><tp:taxon-name-part taxon-name-part-type="genus" reg="Panulirus">P.</tp:taxon-name-part><tp:taxon-name-part taxon-name-part-type="species" reg="bruneiflagellum">bruneiflagellum</tp:taxon-name-part></tp:taxon-name>
              </italic>
            </td><td rowspan="1" colspan="1">
              <italic>
                <tp:taxon-name><tp:taxon-name-part taxon-name-part-type="genus" reg="Panulirus">P.</tp:taxon-name-part><tp:taxon-name-part taxon-name-part-type="species" reg="marginatus">marginatus</tp:taxon-name-part></tp:taxon-name>
              </italic>
            </td><td rowspan="1" colspan="1">
              <italic>
                <tp:taxon-name><tp:taxon-name-part taxon-name-part-type="genus" reg="Panulirus">P.</tp:taxon-name-part><tp:taxon-name-part taxon-name-part-type="species" reg="bispinosus">bispinosus</tp:taxon-name-part></tp:taxon-name>
              </italic>
            </td></tr><tr><td rowspan="1" colspan="1">
              <italic>
                <tp:taxon-name><tp:taxon-name-part taxon-name-part-type="genus" reg="Panulirus">P.</tp:taxon-name-part><tp:taxon-name-part taxon-name-part-type="species" reg="femoristriga">femoristriga</tp:taxon-name-part></tp:taxon-name>
              </italic>
            </td><td rowspan="1" colspan="1">0.0088</td><td rowspan="1" colspan="1">0.1482-0.1593</td><td rowspan="1" colspan="1">0.1283-0.1372</td><td rowspan="1" colspan="1">0.1283-0.1327</td><td rowspan="1" colspan="1">0.1504-0.1615</td></tr><tr><td rowspan="1" colspan="1">N</td><td rowspan="1" colspan="1">2</td><td rowspan="1" colspan="1">6</td><td rowspan="1" colspan="1">6</td><td rowspan="1" colspan="1">6</td><td rowspan="1" colspan="1">6</td></tr></tbody></table></table-wrap><table-wrap id="T7538657" position="float" orientation="portrait"><label>Table 2.</label><caption><p>Checklist of <italic><tp:taxon-name><tp:taxon-name-part taxon-name-part-type="genus" reg="Panulirus">P.</tp:taxon-name-part><tp:taxon-name-part taxon-name-part-type="species" reg="femoristriga">femoristriga</tp:taxon-name-part></tp:taxon-name></italic>.</p></caption><table rules="all" border="1"><tbody><tr><td rowspan="1" colspan="1">Country</td><td rowspan="1" colspan="1">Location</td><td rowspan="1" colspan="1">Status</td><td rowspan="1" colspan="1">Reference</td></tr><tr><td rowspan="1" colspan="1">Australia</td><td rowspan="1" colspan="1">Christmas Island</td><td rowspan="1" colspan="1">Present (Previously identified as <italic><tp:taxon-name><tp:taxon-name-part taxon-name-part-type="genus" reg="Panulirus">P.</tp:taxon-name-part><tp:taxon-name-part taxon-name-part-type="species" reg="longipes">longipes</tp:taxon-name-part></tp:taxon-name></italic>)</td><td rowspan="1" colspan="1"><xref ref-type="bibr" rid="B7537681">George (1968)</xref>, <xref ref-type="bibr" rid="B7538381">Ng and Naruse (2014)</xref></td></tr><tr><td rowspan="1" colspan="1"/><td rowspan="1" colspan="1">Western Australia/ East Indian Ocean</td><td rowspan="1" colspan="1">To be confirmed (Lack morphological description on <italic><tp:taxon-name><tp:taxon-name-part taxon-name-part-type="genus" reg="Panulirus">P.</tp:taxon-name-part><tp:taxon-name-part taxon-name-part-type="species" reg="longipes">l.</tp:taxon-name-part><tp:taxon-name-part taxon-name-part-type="subspecies" reg="femoristriga">femoristriga</tp:taxon-name-part></tp:taxon-name></italic>)</td><td rowspan="1" colspan="1">
              <xref ref-type="bibr" rid="B7537558">Chittleborough and Thomas (1969)</xref>
            </td></tr><tr><td rowspan="1" colspan="1"/><td rowspan="1" colspan="1">South-eastern Australia</td><td rowspan="1" colspan="1">To be confirmed (Lack morphological description on <italic><tp:taxon-name><tp:taxon-name-part taxon-name-part-type="genus" reg="Panulirus">P.</tp:taxon-name-part><tp:taxon-name-part taxon-name-part-type="species" reg="longipes">l.</tp:taxon-name-part><tp:taxon-name-part taxon-name-part-type="subspecies" reg="femoristriga">femoristriga</tp:taxon-name-part></tp:taxon-name></italic>)</td><td rowspan="1" colspan="1">
              <xref ref-type="bibr" rid="B7537865">McWilliam and Phillips (1983)</xref>
            </td></tr><tr><td rowspan="1" colspan="1"/><td rowspan="1" colspan="1">Eastern Australia</td><td rowspan="1" colspan="1">To be confirmed (Lack morphological description on <italic><tp:taxon-name><tp:taxon-name-part taxon-name-part-type="genus" reg="Panulirus">P.</tp:taxon-name-part><tp:taxon-name-part taxon-name-part-type="species" reg="longipes">l.</tp:taxon-name-part><tp:taxon-name-part taxon-name-part-type="subspecies" reg="femoristriga">femoristriga</tp:taxon-name-part></tp:taxon-name></italic>)</td><td rowspan="1" colspan="1">
              <xref ref-type="bibr" rid="B7537626">Dennis et al. (2001)</xref>
            </td></tr><tr><td rowspan="1" colspan="1">France</td><td rowspan="1" colspan="1">New Caledonia</td><td rowspan="1" colspan="1">To be confirmed (Reference used not valid)</td><td rowspan="1" colspan="1">
              <xref ref-type="bibr" rid="B7538408">Pitcher (1992)</xref>
            </td></tr><tr><td rowspan="1" colspan="1"/><td rowspan="1" colspan="1"/><td rowspan="1" colspan="1">To be confirmed (<italic><tp:taxon-name><tp:taxon-name-part taxon-name-part-type="genus" reg="Panulirus">P.</tp:taxon-name-part><tp:taxon-name-part taxon-name-part-type="species" reg="longipes">l.</tp:taxon-name-part><tp:taxon-name-part taxon-name-part-type="subspecies" reg="femoristriga">femoristriga</tp:taxon-name-part></tp:taxon-name></italic> in text, but morphology description resembles <italic><tp:taxon-name><tp:taxon-name-part taxon-name-part-type="genus" reg="Panulirus">P.</tp:taxon-name-part><tp:taxon-name-part taxon-name-part-type="species" reg="longipes">l.</tp:taxon-name-part><tp:taxon-name-part taxon-name-part-type="subspecies" reg="bispinopsus">bispinopsus</tp:taxon-name-part></tp:taxon-name></italic> -Translation from French)</td><td rowspan="1" colspan="1">
              <xref ref-type="bibr" rid="B7538485">Richer de Forges and Laboute (1995)</xref>
            </td></tr><tr><td rowspan="1" colspan="1"/><td rowspan="1" colspan="1"/><td rowspan="1" colspan="1"> To be confirmed (Lack morphological description on <italic><tp:taxon-name><tp:taxon-name-part taxon-name-part-type="genus" reg="Panulirus">P.</tp:taxon-name-part><tp:taxon-name-part taxon-name-part-type="species" reg="longipes">l.</tp:taxon-name-part><tp:taxon-name-part taxon-name-part-type="subspecies" reg="femoristriga">femoristriga</tp:taxon-name-part></tp:taxon-name></italic>)</td><td rowspan="1" colspan="1">
              <xref ref-type="bibr" rid="B7537591">Coutures (2000)</xref>
            </td></tr><tr><td rowspan="1" colspan="1"/><td rowspan="1" colspan="1">Wallis and Futuna Island</td><td rowspan="1" colspan="1">Present</td><td rowspan="1" colspan="1">
              <xref ref-type="bibr" rid="B7538421">Poupin and Junker (2008)</xref>
            </td></tr><tr><td rowspan="1" colspan="1">French Polynesia</td><td rowspan="1" colspan="1">Marquesas</td><td rowspan="1" colspan="1">Present</td><td rowspan="1" colspan="1">
              <xref ref-type="bibr" rid="B7537600">Curtiss (1938)</xref>
            </td></tr><tr><td rowspan="1" colspan="1"/><td rowspan="1" colspan="1">Tahiti</td><td rowspan="1" colspan="1">Most likely belong to <italic><tp:taxon-name><tp:taxon-name-part taxon-name-part-type="genus" reg="Panulirus">P.</tp:taxon-name-part><tp:taxon-name-part taxon-name-part-type="species" reg="longipes">l.</tp:taxon-name-part><tp:taxon-name-part taxon-name-part-type="subspecies" reg="bispinosus">bispinosus</tp:taxon-name-part></tp:taxon-name></italic></td><td rowspan="1" colspan="1"><xref ref-type="bibr" rid="B7537600">Curtiss (1938)</xref>, <xref ref-type="bibr" rid="B7538372">Ng et al. (2011)</xref></td></tr><tr><td rowspan="1" colspan="1">Fiji</td><td rowspan="1" colspan="1">Fiji Islands</td><td rowspan="1" colspan="1">To be confirmed (Reference used not valid)</td><td rowspan="1" colspan="1">
              <xref ref-type="bibr" rid="B7538408">Pitcher (1992)</xref>
            </td></tr><tr><td rowspan="1" colspan="1">Micronesia</td><td rowspan="1" colspan="1">Micronesia</td><td rowspan="1" colspan="1">To be confirmed (Reference used not valid)</td><td rowspan="1" colspan="1">
              <xref ref-type="bibr" rid="B7538408">Pitcher (1992)</xref>
            </td></tr><tr><td rowspan="1" colspan="1">Solomon Islands</td><td rowspan="1" colspan="1">Solomon Islands</td><td rowspan="1" colspan="1">To be confirmed (Reference used not valid)</td><td rowspan="1" colspan="1">
              <xref ref-type="bibr" rid="B7538408">Pitcher (1992)</xref>
            </td></tr><tr><td rowspan="1" colspan="1"/><td rowspan="1" colspan="1"/><td rowspan="1" colspan="1">To be confirmed (Lack morphological description on <italic><tp:taxon-name><tp:taxon-name-part taxon-name-part-type="genus" reg="Panulirus">P.</tp:taxon-name-part><tp:taxon-name-part taxon-name-part-type="species" reg="longipes">l.</tp:taxon-name-part><tp:taxon-name-part taxon-name-part-type="subspecies" reg="femoristriga">femoristriga</tp:taxon-name-part></tp:taxon-name></italic>)</td><td rowspan="1" colspan="1">
              <xref ref-type="bibr" rid="B7538467">Richards et al. (1994)</xref>
            </td></tr><tr><td rowspan="1" colspan="1">United States</td><td rowspan="1" colspan="1">Palau</td><td rowspan="1" colspan="1">To be confirmed (Reference used not valid)</td><td rowspan="1" colspan="1">
              <xref ref-type="bibr" rid="B7538408">Pitcher (1992)</xref>
            </td></tr><tr><td rowspan="1" colspan="1"/><td rowspan="1" colspan="1">North-western Hawaiian Islands</td><td rowspan="1" colspan="1">Present</td><td rowspan="1" colspan="1">
              <xref ref-type="bibr" rid="B7538399">O'Malley and Walsh (2013)</xref>
            </td></tr><tr><td rowspan="1" colspan="1">Ecuador</td><td rowspan="1" colspan="1">Northern shore of Isabela, Galapagos Islands</td><td rowspan="1" colspan="1">Present (Previously identified as <italic><tp:taxon-name><tp:taxon-name-part taxon-name-part-type="genus" reg="Panulirus">P.</tp:taxon-name-part><tp:taxon-name-part taxon-name-part-type="species" reg="albiflagellum">albiflagellum</tp:taxon-name-part></tp:taxon-name></italic>)</td><td rowspan="1" colspan="1">
              <xref ref-type="bibr" rid="B7549476">Bustamante et al. (2002)</xref>
            </td></tr><tr><td rowspan="1" colspan="1">Taiwan</td><td rowspan="1" colspan="1">Taiwan</td><td rowspan="1" colspan="1">Present; (Previously identified as <italic><tp:taxon-name><tp:taxon-name-part taxon-name-part-type="genus" reg="Panulirus">P.</tp:taxon-name-part><tp:taxon-name-part taxon-name-part-type="species" reg="albiflagellum">albiflagellum</tp:taxon-name-part></tp:taxon-name></italic>)</td><td rowspan="1" colspan="1">
              <xref ref-type="bibr" rid="B7537531">Chan and Chu (1996)</xref>
            </td></tr><tr><td rowspan="1" colspan="1">Philippine</td><td rowspan="1" colspan="1">Guiuan (Eastern Samar)</td><td rowspan="1" colspan="1">Present</td><td rowspan="1" colspan="1">
              <xref ref-type="bibr" rid="B7538458">Juinio-Meñez and Ravago (2003)</xref>
            </td></tr><tr><td rowspan="1" colspan="1">Singapore</td><td rowspan="1" colspan="1">Singapore</td><td rowspan="1" colspan="1">Present</td><td rowspan="1" colspan="1"><xref ref-type="bibr" rid="B7538429">Ptacek et al. (2001)</xref>, <xref ref-type="bibr" rid="B7538609">Yeo et al. (2011)</xref></td></tr><tr><td rowspan="1" colspan="1">Indonesia</td><td rowspan="1" colspan="1">Amboina</td><td rowspan="1" colspan="1">Present</td><td rowspan="1" colspan="1"><xref ref-type="bibr" rid="B7538562">Von Martens (1872)</xref>, <xref ref-type="bibr" rid="B7537719">Holthuis (1991)</xref>, <xref ref-type="bibr" rid="B7537531">Chan and Chu (1996)</xref>, <xref ref-type="bibr" rid="B7537540">Chan and Ng (2001)</xref>, <xref ref-type="bibr" rid="B7538429">Ptacek et al. (2001)</xref></td></tr><tr><td rowspan="1" colspan="1"/><td rowspan="1" colspan="1">Watukarung, Pacitan</td><td rowspan="1" colspan="1">To be confirmed (Lack morphological description on <italic><tp:taxon-name><tp:taxon-name-part taxon-name-part-type="genus" reg="Panulirus">P.</tp:taxon-name-part><tp:taxon-name-part taxon-name-part-type="species" reg="longipes">l.</tp:taxon-name-part><tp:taxon-name-part taxon-name-part-type="subspecies" reg="femoristriga">femoristriga</tp:taxon-name-part></tp:taxon-name></italic>)</td><td rowspan="1" colspan="1">
              <xref ref-type="bibr" rid="B7537444">Bakhtiar and Sartiyatno (2014)</xref>
            </td></tr><tr><td rowspan="1" colspan="1"/><td rowspan="1" colspan="1">Lombok Island</td><td rowspan="1" colspan="1">Present</td><td rowspan="1" colspan="1">
              <xref ref-type="bibr" rid="B7537821">Kalih (2012)</xref>
            </td></tr><tr><td rowspan="1" colspan="1"/><td rowspan="1" colspan="1">Celebes Island</td><td rowspan="1" colspan="1">Present</td><td rowspan="1" colspan="1">
              <xref ref-type="bibr" rid="B7538581">Wahyudin et al. (2016)</xref>
            </td></tr><tr><td rowspan="1" colspan="1"/><td rowspan="1" colspan="1">Sepi Bay</td><td rowspan="1" colspan="1">To be confirmed (Lack morphological description on <italic><tp:taxon-name><tp:taxon-name-part taxon-name-part-type="genus" reg="Panulirus">P.</tp:taxon-name-part><tp:taxon-name-part taxon-name-part-type="species" reg="longipes">l.</tp:taxon-name-part><tp:taxon-name-part taxon-name-part-type="subspecies" reg="femoristriga">femoristriga</tp:taxon-name-part></tp:taxon-name></italic>)</td><td rowspan="1" colspan="1">
              <xref ref-type="bibr" rid="B7538390">Nurfiarini and Purnamaningtyas (2017)</xref>
            </td></tr><tr><td rowspan="1" colspan="1"/><td rowspan="1" colspan="1">Seram Island</td><td rowspan="1" colspan="1">Present</td><td rowspan="1" colspan="1">
              <xref ref-type="bibr" rid="B7538571">Wahyudin et al. (2017)</xref>
            </td></tr><tr><td rowspan="1" colspan="1"/><td rowspan="1" colspan="1">Gulf of Prigi</td><td rowspan="1" colspan="1">Present</td><td rowspan="1" colspan="1">
              <xref ref-type="bibr" rid="B7538591">Wijaya et al. (2017)</xref>
            </td></tr><tr><td rowspan="1" colspan="1">Japan</td><td rowspan="1" colspan="1">Amami-Oshima Island</td><td rowspan="1" colspan="1">Invalid; it belongs to <italic><tp:taxon-name><tp:taxon-name-part taxon-name-part-type="genus" reg="Panulirus">P.</tp:taxon-name-part><tp:taxon-name-part taxon-name-part-type="species" reg="longipes">l.</tp:taxon-name-part><tp:taxon-name-part taxon-name-part-type="subspecies" reg="bispinopsus">bispinopsus</tp:taxon-name-part></tp:taxon-name></italic> based on description</td><td rowspan="1" colspan="1">
              <xref ref-type="bibr" rid="B7537856">Matsuda and Yamakawa (2000)</xref>
            </td></tr><tr><td rowspan="1" colspan="1"/><td rowspan="1" colspan="1">Ogasawara Islands</td><td rowspan="1" colspan="1">Present</td><td rowspan="1" colspan="1"><xref ref-type="bibr" rid="B7538512">Sekiguchi (1997)</xref>, <xref ref-type="bibr" rid="B7538530">Sekiguchi and Inoue (2002)</xref>, <xref ref-type="bibr" rid="B7538521">Sekiguchi and George (2005)</xref></td></tr><tr><td rowspan="1" colspan="1"/><td rowspan="1" colspan="1">Ryukyu Archipelago</td><td rowspan="1" colspan="1">Present</td><td rowspan="1" colspan="1"><xref ref-type="bibr" rid="B7538512">Sekiguchi (1997)</xref>, <xref ref-type="bibr" rid="B7537582">Chow et al. (2006)</xref>, <xref ref-type="bibr" rid="B7537654">Fujita (2018)</xref></td></tr><tr><td rowspan="1" colspan="1"/><td rowspan="1" colspan="1">Miyako Island Group</td><td rowspan="1" colspan="1">Present</td><td rowspan="1" colspan="1">
              <xref ref-type="bibr" rid="B7537654">Fujita (2018)</xref>
            </td></tr></tbody></table></table-wrap><fig id="F7619239" position="float" orientation="portrait"><object-id xmlns:xlink="http://www.w3.org/1999/xlink" content-type="arpha" xlink:type="simple">8A382D64-D7B0-5020-966B-8CD155E96B2D</object-id><object-id xmlns:xlink="http://www.w3.org/1999/xlink" content-type="doi" xlink:type="simple">10.3897/BDJ.10.e77973.figure5</object-id><label>Figure 5.</label><caption><p>World map of <italic><tp:taxon-name><tp:taxon-name-part taxon-name-part-type="genus" reg="Panulirus">Panulirus</tp:taxon-name-part><tp:taxon-name-part taxon-name-part-type="species" reg="femoristriga">femoristriga</tp:taxon-name-part></tp:taxon-name></italic> (red spot, distribution of <italic><tp:taxon-name><tp:taxon-name-part taxon-name-part-type="genus" reg="Panulirus">P.</tp:taxon-name-part><tp:taxon-name-part taxon-name-part-type="species" reg="femoristriga">femoristriga</tp:taxon-name-part></tp:taxon-name></italic>; yellow spot, to be confirmed)</p></caption><graphic xmlns:xlink="http://www.w3.org/1999/xlink" xlink:href="bdj-10-e77973-g005.png" position="float" id="oo_624196.png" orientation="portrait" xlink:type="simple"><uri content-type="original_file" xlink:type="simple">https://binary.pensoft.net/fig/624196</uri></graphic></fig></tp:treatment-sec><ref-list><ref id="B7537681"><element-citation xmlns:xlink="http://www.w3.org/1999/xlink" publication-type="chapter" xlink:type="simple"><person-group person-group-type="author"><name name-style="western"><surname>George</surname><given-names>R.</given-names></name></person-group><year>1968</year><chapter-title>Fisheries for spiny lobsters in the tropical Indo-West Pacific.</chapter-title><person-group person-group-type="editor"><name name-style="western"><surname>Munro</surname><given-names>J. L.</given-names></name></person-group><source>Spiny Lobsters</source><publisher-name>Blackwell Science Ltd.</publisher-name><size units="page">90-97</size><pub-id pub-id-type="doi">10.1002/9780470698808.ch3</pub-id></element-citation></ref><ref id="B7538381"><element-citation xmlns:xlink="http://www.w3.org/1999/xlink" publication-type="article" xlink:type="simple"><person-group person-group-type="author"><name name-style="western"><surname>Ng</surname><given-names>P. K.</given-names></name><name name-style="western"><surname>Naruse</surname><given-names>T.</given-names></name></person-group><year>2014</year><article-title>The lobsters of Christmas Island and Cocos (Keeling) Islands, with new records of <italic><tp:taxon-name><tp:taxon-name-part taxon-name-part-type="genus" reg="Palinurellus">Palinurellus</tp:taxon-name-part><tp:taxon-name-part taxon-name-part-type="species" reg="wieneckii">wieneckii</tp:taxon-name-part></tp:taxon-name></italic> (De Man, 1881) and <italic><tp:taxon-name><tp:taxon-name-part taxon-name-part-type="genus" reg="Enoplometopus">Enoplometopus</tp:taxon-name-part><tp:taxon-name-part taxon-name-part-type="species" reg="voigtmanni">voigtmanni</tp:taxon-name-part></tp:taxon-name></italic> Türkay, 1989 (<tp:taxon-name><tp:taxon-name-part taxon-name-part-type="subphylum">Crustacea</tp:taxon-name-part></tp:taxon-name>: <tp:taxon-name><tp:taxon-name-part taxon-name-part-type="order">Decapoda</tp:taxon-name-part></tp:taxon-name>: <tp:taxon-name><tp:taxon-name-part taxon-name-part-type="family">Palinuridae</tp:taxon-name-part></tp:taxon-name>, <tp:taxon-name><tp:taxon-name-part taxon-name-part-type="family">Scyllaridae</tp:taxon-name-part></tp:taxon-name>, <tp:taxon-name><tp:taxon-name-part taxon-name-part-type="family">Enoplometopidae</tp:taxon-name-part></tp:taxon-name>)</article-title><source>Raffles Bulletin of Zoology</source><volume>30</volume><fpage>305</fpage><lpage>312</lpage><uri xlink:type="simple">https://lkcnhm.nus.edu.sg/wp-content/uploads/sites/10/app/uploads/2017/06/S30_C31_305_312.pdf</uri></element-citation></ref><ref id="B7537558"><element-citation xmlns:xlink="http://www.w3.org/1999/xlink" publication-type="article" xlink:type="simple"><person-group person-group-type="author"><name name-style="western"><surname>Chittleborough</surname><given-names>R.</given-names></name><name name-style="western"><surname>Thomas</surname><given-names>L.</given-names></name></person-group><year>1969</year><article-title>Larval ecology of the western Australian marine crayfish, with notes upon other palunurid larvae from the Easter Indian Ocean</article-title><source>Australian Journal of Marine and Freshwater Research</source><volume>20</volume><fpage>199</fpage><lpage>223</lpage></element-citation></ref><ref id="B7537865"><element-citation xmlns:xlink="http://www.w3.org/1999/xlink" publication-type="article" xlink:type="simple"><person-group person-group-type="author"><name name-style="western"><surname>McWilliam</surname><given-names>PS</given-names></name><name name-style="western"><surname>Phillips</surname><given-names>BF</given-names></name></person-group><year>1983</year><article-title>Phyllosoma larvae and other crustacean macrozooplankton associated with eddy J, a warm-core eddy of south-eastern Australia</article-title><source>Marine and Freshwater Research</source><volume>34</volume><issue>4</issue><fpage>653</fpage><lpage>663</lpage><pub-id pub-id-type="doi">10.1071/mf9830653</pub-id></element-citation></ref><ref id="B7537626"><element-citation xmlns:xlink="http://www.w3.org/1999/xlink" publication-type="article" xlink:type="simple"><person-group person-group-type="author"><name name-style="western"><surname>Dennis</surname><given-names>Darren M.</given-names></name><name name-style="western"><surname>Pitcher</surname><given-names>C. Roland</given-names></name><name name-style="western"><surname>Skewes</surname><given-names>Timothy D.</given-names></name></person-group><year>2001</year><article-title>Distribution and transport pathways of <italic><tp:taxon-name><tp:taxon-name-part taxon-name-part-type="genus" reg="Panulirus">Panulirus</tp:taxon-name-part><tp:taxon-name-part taxon-name-part-type="species" reg="ornatus">ornatus</tp:taxon-name-part></tp:taxon-name></italic> (Fabricius, 1776) and <italic><tp:taxon-name><tp:taxon-name-part taxon-name-part-type="genus" reg="Panulirus">Panulirus</tp:taxon-name-part></tp:taxon-name></italic> spp. larvae in the Coral Sea, Australia</article-title><source>Marine and Freshwater Research</source><volume>52</volume><issue>8</issue><fpage>1175</fpage><lpage>1185</lpage><pub-id pub-id-type="doi">10.1071/mf01186</pub-id></element-citation></ref><ref id="B7538408"><element-citation xmlns:xlink="http://www.w3.org/1999/xlink" publication-type="chapter" xlink:type="simple"><person-group person-group-type="author"><name name-style="western"><surname>Pitcher</surname><given-names>C. R.</given-names></name></person-group><year>1992</year><chapter-title>Spiny Lobster</chapter-title><person-group person-group-type="editor"><name name-style="western"><surname>Pitcher</surname><given-names>C. R.</given-names></name></person-group><source>Spiny Lobster</source><volume>FFA Report 92/58</volume><publisher-name>Pacific Islands Forum Fisheries Agency</publisher-name><publisher-loc>Solomon Islands</publisher-loc><size units="page">44</size></element-citation></ref><ref id="B7538485"><element-citation xmlns:xlink="http://www.w3.org/1999/xlink" publication-type="chapter" xlink:type="simple"><person-group person-group-type="author"><name name-style="western"><surname>Richer de Forges</surname><given-names>B.</given-names></name><name name-style="western"><surname>Laboute</surname><given-names>P</given-names></name></person-group><year>1995</year><chapter-title>Langoustes, langoustines et cigales de mer de Nouvelle-Calédonie.</chapter-title><person-group person-group-type="editor"><name name-style="western"><surname>Richer de Forge</surname><given-names>B.</given-names></name></person-group><source>Les fonds meubles des lagons de Nouvelle-Calédonie (Sédimentologie, benthos).</source><edition>Etudes &amp; Thèses</edition><volume>2</volume><publisher-name>ORSTOM</publisher-name><publisher-loc>Paris</publisher-loc><size units="page">45-82</size><comment content-type="language">French</comment></element-citation></ref><ref id="B7537591"><element-citation xmlns:xlink="http://www.w3.org/1999/xlink" publication-type="article" xlink:type="simple"><person-group person-group-type="author"><name name-style="western"><surname>Coutures</surname><given-names>Emmanuel</given-names></name></person-group><year>2000</year><article-title>Distribution of phyllosoma larvae of <tp:taxon-name><tp:taxon-name-part taxon-name-part-type="family">Scyllaridae</tp:taxon-name-part></tp:taxon-name> and <tp:taxon-name><tp:taxon-name-part taxon-name-part-type="family">Palinuridae</tp:taxon-name-part></tp:taxon-name> (<tp:taxon-name><tp:taxon-name-part taxon-name-part-type="order">Decapoda</tp:taxon-name-part></tp:taxon-name>: <tp:taxon-name><tp:taxon-name-part taxon-name-part-type="infraorder">Palinuridea</tp:taxon-name-part></tp:taxon-name>) in the south-western lagoon of New Caledonia</article-title><source>Marine and Freshwater Research</source><volume>51</volume><issue>4</issue><fpage>363</fpage><lpage>369</lpage><pub-id pub-id-type="doi">10.1071/mf98108</pub-id></element-citation></ref><ref id="B7538421"><element-citation xmlns:xlink="http://www.w3.org/1999/xlink" publication-type="other" xlink:type="simple"><person-group person-group-type="author"><name name-style="western"><surname>Poupin</surname><given-names>J.</given-names></name><name name-style="western"><surname>Junker</surname><given-names>M.</given-names></name></person-group><year>2008</year><article-title>Crustacés des îles Wallis &amp; Futuna: inventaire illustré, espèces commercialisables et capture des formes larvaires.</article-title><publisher-name>CRISP</publisher-name><uri xlink:type="simple">https://bit.ly/3nX7HIi</uri></element-citation></ref><ref id="B7537600"><element-citation xmlns:xlink="http://www.w3.org/1999/xlink" publication-type="book" xlink:type="simple"><person-group person-group-type="author"><name name-style="western"><surname>Curtiss</surname><given-names>Anthony</given-names></name></person-group><year>1938</year><source>A short zoology of Tahiti in the Society islands</source><publisher-name>Guide Printing</publisher-name><publisher-loc>Brooklyn, New York</publisher-loc><size units="page">i–xvi, 1–193.</size></element-citation></ref><ref id="B7538372"><element-citation xmlns:xlink="http://www.w3.org/1999/xlink" publication-type="article" xlink:type="simple"><person-group person-group-type="author"><name name-style="western"><surname>Ng</surname><given-names>Peter K. L</given-names></name><name name-style="western"><surname>Eldredge</surname><given-names>Lucius G.</given-names></name><name name-style="western"><surname>Evenhuis</surname><given-names>Neal L.</given-names></name></person-group><year>2011</year><article-title>The names of decapod and stomatopod <tp:taxon-name><tp:taxon-name-part taxon-name-part-type="subphylum">Crustacea</tp:taxon-name-part></tp:taxon-name> from Tahiti, French Polynesia, established by Anthony Curtiss in 1938 and 1944</article-title><source>Zootaxa</source><volume>3099</volume><issue>1</issue><fpage>43</fpage><lpage>56</lpage><pub-id pub-id-type="doi">10.11646/zootaxa.3099.1.2</pub-id></element-citation></ref><ref id="B7538467"><element-citation xmlns:xlink="http://www.w3.org/1999/xlink" publication-type="article" xlink:type="simple"><person-group person-group-type="author"><name name-style="western"><surname>Richards</surname><given-names>Andrew H.</given-names></name><name name-style="western"><surname>Bell</surname><given-names>Lui J.</given-names></name><name name-style="western"><surname>Bell</surname><given-names>Johann D.</given-names></name></person-group><year>1994</year><article-title>Inshore fisheries resources of Solomon Islands</article-title><source>Marine Pollution Bulletin</source><volume>29</volume><issue>1-</issue><fpage>90</fpage><lpage>98</lpage><pub-id pub-id-type="doi">10.1016/0025-326x(94)90431-6</pub-id></element-citation></ref><ref id="B7538399"><element-citation xmlns:xlink="http://www.w3.org/1999/xlink" publication-type="article" xlink:type="simple"><person-group person-group-type="author"><name name-style="western"><surname>O'Malley</surname><given-names>Joseph M</given-names></name><name name-style="western"><surname>Walsh</surname><given-names>William A</given-names></name></person-group><year>2013</year><article-title>Annual and long-term movement patterns of spiny lobster, <italic><tp:taxon-name><tp:taxon-name-part taxon-name-part-type="genus" reg="Panulirus">Panulirus</tp:taxon-name-part><tp:taxon-name-part taxon-name-part-type="species" reg="marginatus">marginatus</tp:taxon-name-part></tp:taxon-name></italic>, and slipper lobster, <italic><tp:taxon-name><tp:taxon-name-part taxon-name-part-type="genus" reg="Scyllarides">Scyllarides</tp:taxon-name-part><tp:taxon-name-part taxon-name-part-type="species" reg="squammosus">squammosus</tp:taxon-name-part></tp:taxon-name></italic>, in the Northwestern Hawaiian Islands</article-title><source>Bulletin of Marine Science</source><volume>89</volume><issue>2</issue><fpage>529</fpage><lpage>549</lpage><pub-id pub-id-type="doi">10.5343/bms.2012.1047</pub-id></element-citation></ref><ref id="B7549476"><element-citation xmlns:xlink="http://www.w3.org/1999/xlink" publication-type="chapter" xlink:type="simple"><person-group person-group-type="author"><name name-style="western"><surname>Bustamante</surname><given-names>R. H</given-names></name><name name-style="western"><surname>Wellington</surname><given-names>G. M</given-names></name><name name-style="western"><surname>Branch</surname><given-names>G. M</given-names></name><name name-style="western"><surname>Edgar</surname><given-names>G. J</given-names></name><name name-style="western"><surname>Martinez</surname><given-names>P</given-names></name><name name-style="western"><surname>Rivera</surname><given-names>F</given-names></name><name name-style="western"><surname>Smith</surname><given-names>F</given-names></name><name name-style="western"><surname>Witman</surname><given-names>J</given-names></name></person-group><year>2002</year><chapter-title>Outstanding marine features of Galapagos</chapter-title><person-group person-group-type="editor"><name name-style="western"><surname>Bensted-Smith</surname><given-names>R.</given-names></name></person-group><source>In a biodiversity vision for the Galapagos Islands. By Charles Darwin Foundation and World Wildlife Fund, Puerto Ayora, Galapagos.</source><edition>A Spanish edition</edition><publisher-name>The Charles Darwin Foundation and The World Wildlife Fund</publisher-name><publisher-loc>Galapagos</publisher-loc><size units="page">147</size><uri xlink:type="simple">https://citeseerx.ist.psu.edu/viewdoc/download?doi=10.1.1.130.5983&amp;rep=rep1&amp;type=pdf</uri></element-citation></ref><ref id="B7537531"><element-citation xmlns:xlink="http://www.w3.org/1999/xlink" publication-type="article" xlink:type="simple"><person-group person-group-type="author"><name name-style="western"><surname>Chan</surname><given-names>T. Y.</given-names></name><name name-style="western"><surname>Chu</surname><given-names>K. H.</given-names></name></person-group><year>1996</year><article-title>On the different forms of <italic><tp:taxon-name><tp:taxon-name-part taxon-name-part-type="genus" reg="Panulirus">Panulirus</tp:taxon-name-part><tp:taxon-name-part taxon-name-part-type="species" reg="longipes">longipes</tp:taxon-name-part><tp:taxon-name-part taxon-name-part-type="subspecies" reg="femoristriga">femoristriga</tp:taxon-name-part></tp:taxon-name></italic> (von Martens, 1872) (<tp:taxon-name><tp:taxon-name-part taxon-name-part-type="subphylum">Crustacea</tp:taxon-name-part></tp:taxon-name>: <tp:taxon-name><tp:taxon-name-part taxon-name-part-type="order">Decapoda</tp:taxon-name-part></tp:taxon-name>: <tp:taxon-name><tp:taxon-name-part taxon-name-part-type="family">Palinuridae</tp:taxon-name-part></tp:taxon-name>), with description of a new species</article-title><source>Journal of Natural History</source><volume>30</volume><issue>3</issue><fpage>367</fpage><lpage>387</lpage><pub-id pub-id-type="doi">10.1080/00222939600770201</pub-id></element-citation></ref><ref id="B7538458"><element-citation xmlns:xlink="http://www.w3.org/1999/xlink" publication-type="article" xlink:type="simple"><person-group person-group-type="author"><name name-style="western"><surname>Juinio-Meñez</surname><given-names>Marie Antonette</given-names></name><name name-style="western"><surname>Ravago</surname><given-names>Rachel</given-names></name></person-group><year>2003</year><article-title>Phylogenetic position of the striped-legged forms of <italic><tp:taxon-name><tp:taxon-name-part taxon-name-part-type="genus" reg="Panulirus">Panulirus</tp:taxon-name-part><tp:taxon-name-part taxon-name-part-type="species" reg="longipes">longipes</tp:taxon-name-part></tp:taxon-name></italic> (A. Milne-Edwards, 1868) (<tp:taxon-name><tp:taxon-name-part taxon-name-part-type="order">Decapoda</tp:taxon-name-part></tp:taxon-name>, <tp:taxon-name><tp:taxon-name-part taxon-name-part-type="family">Palinuridae</tp:taxon-name-part></tp:taxon-name>) inferred from mitochondrial DNA sequences</article-title><source>Crustaceana</source><volume>75</volume><issue>9</issue><fpage>1047</fpage><lpage>1059</lpage><pub-id pub-id-type="doi">10.1163/156854002763270455</pub-id></element-citation></ref><ref id="B7538429"><element-citation xmlns:xlink="http://www.w3.org/1999/xlink" publication-type="article" xlink:type="simple"><person-group person-group-type="author"><name name-style="western"><surname>Ptacek</surname><given-names>Margaret B.</given-names></name><name name-style="western"><surname>Sarver</surname><given-names>Shane K.</given-names></name><name name-style="western"><surname>Childress</surname><given-names>Michael J.</given-names></name><name name-style="western"><surname>Herrnkind</surname><given-names>William F.</given-names></name></person-group><year>2001</year><article-title>Molecular phylogeny of the spiny lobster genus <italic><tp:taxon-name><tp:taxon-name-part taxon-name-part-type="genus" reg="Panulirus">Panulirus</tp:taxon-name-part></tp:taxon-name></italic> (<tp:taxon-name><tp:taxon-name-part taxon-name-part-type="order">Decapoda</tp:taxon-name-part></tp:taxon-name>: <tp:taxon-name><tp:taxon-name-part taxon-name-part-type="family">Palinuridae</tp:taxon-name-part></tp:taxon-name>)</article-title><source>Marine and Freshwater Research</source><volume>52</volume><issue>8</issue><fpage>1037</fpage><lpage>1047</lpage><pub-id pub-id-type="doi">10.1071/mf01070</pub-id></element-citation></ref><ref id="B7538609"><element-citation xmlns:xlink="http://www.w3.org/1999/xlink" publication-type="book" xlink:type="simple"><person-group person-group-type="author"><name name-style="western"><surname>Yeo</surname><given-names>D. C. J.</given-names></name><name name-style="western"><surname>Carlton</surname><given-names>J. T.</given-names></name><name name-style="western"><surname>Teo</surname><given-names>S. L. M.</given-names></name><name name-style="western"><surname>Ng</surname><given-names>P. K. L.</given-names></name></person-group><year>2011</year><source>In the wrong place - alien marine crustaceans: distribution, biology and impacts</source><publisher-name>Springer</publisher-name><pub-id pub-id-type="doi">10.1007/978-94-007-0591-3</pub-id></element-citation></ref><ref id="B7538562"><element-citation xmlns:xlink="http://www.w3.org/1999/xlink" publication-type="article" xlink:type="simple"><person-group person-group-type="author"><name name-style="western"><surname>Von Martens</surname><given-names>E.</given-names></name></person-group><year>1872</year><article-title>Ueber cubanische Crustaceen nach den Sammlungen Dr.</article-title><source>J. Gundlach’s. Arch Naturgesch</source><volume>38</volume><issue>1</issue><fpage>77</fpage><lpage>147</lpage><comment content-type="language">German</comment></element-citation></ref><ref id="B7537719"><element-citation xmlns:xlink="http://www.w3.org/1999/xlink" publication-type="book" xlink:type="simple"><person-group person-group-type="author"><name name-style="western"><surname>Holthuis</surname><given-names>L. B.</given-names></name></person-group><year>1991</year><source>Marine Lobsters of the World: an annotated and illustrated catalogue of species of interest to fisheries known to date</source><volume>3</volume><publisher-name>FAO Species Catalogue</publisher-name><size units="page">1-292</size></element-citation></ref><ref id="B7537540"><element-citation xmlns:xlink="http://www.w3.org/1999/xlink" publication-type="article" xlink:type="simple"><person-group person-group-type="author"><name name-style="western"><surname>Chan</surname><given-names>T. Y.</given-names></name><name name-style="western"><surname>Ng</surname><given-names>P. K.</given-names></name></person-group><year>2001</year><article-title>On the nomenclature of the commercially important spiny lobsters <italic><tp:taxon-name><tp:taxon-name-part taxon-name-part-type="genus" reg="Panulirus">Panulirus</tp:taxon-name-part><tp:taxon-name-part taxon-name-part-type="species" reg="longipes">longipes</tp:taxon-name-part><tp:taxon-name-part taxon-name-part-type="subspecies" reg="femoristriga">femoristriga</tp:taxon-name-part></tp:taxon-name></italic> (von Martens, 1872), <italic><tp:taxon-name><tp:taxon-name-part taxon-name-part-type="genus" reg="Panulirus">P.</tp:taxon-name-part><tp:taxon-name-part taxon-name-part-type="species" reg="bispinosus">bispinosus</tp:taxon-name-part></tp:taxon-name></italic> Borradaile, 1899, and <italic><tp:taxon-name><tp:taxon-name-part taxon-name-part-type="genus" reg="Panulirus">P.</tp:taxon-name-part><tp:taxon-name-part taxon-name-part-type="species" reg="albiflagellum">albiflagellum</tp:taxon-name-part></tp:taxon-name></italic> Chan &amp; Chu, 1996 (<tp:taxon-name><tp:taxon-name-part taxon-name-part-type="order">Decapoda</tp:taxon-name-part></tp:taxon-name>, <tp:taxon-name><tp:taxon-name-part taxon-name-part-type="family">Palinuridae</tp:taxon-name-part></tp:taxon-name>)</article-title><source>Crustaceana</source><volume>74</volume><issue>1</issue><fpage>123</fpage><lpage>127</lpage><uri xlink:type="simple">https://www.jstor.org/stable/20106418</uri></element-citation></ref><ref id="B7537444"><element-citation xmlns:xlink="http://www.w3.org/1999/xlink" publication-type="article" xlink:type="simple"><person-group person-group-type="author"><name name-style="western"><surname>Bakhtiar</surname><given-names>E.</given-names></name><name name-style="western"><surname>Sartiyatno</surname><given-names>H. B</given-names></name></person-group><year>2014</year><article-title>The effect of time differences and bait lobster (<italic><tp:taxon-name><tp:taxon-name-part taxon-name-part-type="genus" reg="Panulirus">Panulirus</tp:taxon-name-part></tp:taxon-name></italic> sp.) catch with krendet (trap net) fishing gear in Watukarung water, Pacitan</article-title><source>Journal of Fisheries Resources Utilization Management and Technology</source><volume>3</volume><issue>3</issue><fpage>168</fpage><lpage>175</lpage><comment content-type="language">Indonesia</comment><uri xlink:type="simple">https://ejournal3.undip.ac.id/index.php/jfrumt/article/view/5514</uri></element-citation></ref><ref id="B7537821"><element-citation xmlns:xlink="http://www.w3.org/1999/xlink" publication-type="thesis" xlink:type="simple"><person-group person-group-type="author"><name name-style="western"><surname>Kalih</surname><given-names>L.</given-names></name></person-group><year>2012</year><source>Diversity and distribution of Palinurid and Scyllarid Lobster in the Lombok Island Coastal Waters</source><publisher-name>Universitas Gadjah Mada</publisher-name><publisher-loc>Yogyakarta.</publisher-loc><size units="page">1-27</size></element-citation></ref><ref id="B7538581"><element-citation xmlns:xlink="http://www.w3.org/1999/xlink" publication-type="article" xlink:type="simple"><person-group person-group-type="author"><name name-style="western"><surname>Wahyudin</surname><given-names>Rudi Alek</given-names></name><name name-style="western"><surname>Hakim</surname><given-names>A. A.</given-names></name><name name-style="western"><surname>Boer</surname><given-names>M.</given-names></name><name name-style="western"><surname>Farajallah</surname><given-names>A.</given-names></name><name name-style="western"><surname>Wardiatno</surname><given-names>Y.</given-names></name></person-group><year>2016</year><article-title>New records of <italic><tp:taxon-name><tp:taxon-name-part taxon-name-part-type="genus" reg="Panulirus">Panulirus</tp:taxon-name-part><tp:taxon-name-part taxon-name-part-type="species" reg="femoristriga">femoristriga</tp:taxon-name-part></tp:taxon-name></italic> Von Martens, 1872 (<tp:taxon-name><tp:taxon-name-part taxon-name-part-type="subphylum">Crustacea</tp:taxon-name-part></tp:taxon-name> <tp:taxon-name><tp:taxon-name-part taxon-name-part-type="infraorder">Achelata</tp:taxon-name-part></tp:taxon-name> <tp:taxon-name><tp:taxon-name-part taxon-name-part-type="family">Palinuridae</tp:taxon-name-part></tp:taxon-name>) from Celebes and Seram Islands, Indonesia</article-title><source>Biodiversity Journal</source><volume>7</volume><issue>4</issue><fpage>901</fpage><lpage>906</lpage></element-citation></ref><ref id="B7538390"><element-citation xmlns:xlink="http://www.w3.org/1999/xlink" publication-type="article" xlink:type="simple"><person-group person-group-type="author"><name name-style="western"><surname>Nurfiarini</surname><given-names>Amula</given-names></name><name name-style="western"><surname>Purnamaningtyas</surname><given-names>Sri Endah</given-names></name></person-group><year>2017</year><article-title>Pencacatan kedua dan beberapa aspek biologi lobster batik merah (<italic><tp:taxon-name><tp:taxon-name-part taxon-name-part-type="genus" reg="Panulirus">Panulirus</tp:taxon-name-part><tp:taxon-name-part taxon-name-part-type="species" reg="longipes">longipes</tp:taxon-name-part><tp:taxon-name-part taxon-name-part-type="subspecies" reg="femoristriga">femoristriga</tp:taxon-name-part></tp:taxon-name></italic> Von Martens, 1872) yang ditangkap di Teluk Sepi, Lombok barat</article-title><source>Jurnal Penelitian Perikanan Indonesia</source><volume>23</volume><issue>3</issue><fpage>141</fpage><pub-id pub-id-type="doi">10.15578/jppi.23.3.2017.141-152</pub-id></element-citation></ref><ref id="B7538571"><element-citation xmlns:xlink="http://www.w3.org/1999/xlink" publication-type="article" xlink:type="simple"><person-group person-group-type="author"><name name-style="western"><surname>Wahyudin</surname><given-names>Rudi A</given-names></name><name name-style="western"><surname>Wardiatno</surname><given-names>Yusli</given-names></name><name name-style="western"><surname>Boer</surname><given-names>Mennofatria</given-names></name><name name-style="western"><surname>Farajallah</surname><given-names>Achmad</given-names></name><name name-style="western"><surname>Hakim</surname><given-names>Agus A.</given-names></name></person-group><year>2017</year><article-title>Short Communication: A new distribution record of the mud-spiny lobster, <italic><tp:taxon-name><tp:taxon-name-part taxon-name-part-type="genus" reg="Panulirus">Panulirus</tp:taxon-name-part><tp:taxon-name-part taxon-name-part-type="species" reg="polyphagus">polyphagus</tp:taxon-name-part></tp:taxon-name></italic> (Herbst, 1793) (<tp:taxon-name><tp:taxon-name-part taxon-name-part-type="subphylum">Crustacea</tp:taxon-name-part></tp:taxon-name>, <tp:taxon-name><tp:taxon-name-part taxon-name-part-type="infraorder">Achelata</tp:taxon-name-part></tp:taxon-name>, <tp:taxon-name><tp:taxon-name-part taxon-name-part-type="family">Palinuridae</tp:taxon-name-part></tp:taxon-name>) in Mayalibit Bay, West Papua, Indonesia</article-title><source>Biodiversitas Journal of Biological Diversity</source><volume>18</volume><issue>2</issue><fpage>780</fpage><lpage>783</lpage><pub-id pub-id-type="doi">10.13057/biodiv/d180248</pub-id></element-citation></ref><ref id="B7538591"><element-citation xmlns:xlink="http://www.w3.org/1999/xlink" publication-type="article" xlink:type="simple"><person-group person-group-type="author"><name name-style="western"><surname>Wijaya</surname><given-names>Danu</given-names></name><name name-style="western"><surname>Nurfiarini</surname><given-names>Amula</given-names></name><name name-style="western"><surname>Nastiti</surname><given-names>Adriani Sri</given-names></name><name name-style="western"><surname>Riswanto</surname><given-names>Riswanto</given-names></name></person-group><year>2017</year><article-title>Kebiasaan makanan, luas dan tumpang tindih relung beberapa jenis lobster di Teluk Prigi, Kabupaten Trenggalek</article-title><source>BAWAL Widya Riset Perikanan Tangkap</source><volume>9</volume><issue>3</issue><fpage>153</fpage><lpage>161</lpage><pub-id pub-id-type="doi">10.15578/bawal.9.3.2017.153-161</pub-id></element-citation></ref><ref id="B7537856"><element-citation xmlns:xlink="http://www.w3.org/1999/xlink" publication-type="article" xlink:type="simple"><person-group person-group-type="author"><name name-style="western"><surname>Matsuda</surname><given-names>H Irokazu</given-names></name><name name-style="western"><surname>Yamakawa</surname><given-names>T AkashiAMAKAWA, T AKASHI</given-names></name></person-group><year>2000</year><article-title>The complete development and morphological changes of larval <italic><tp:taxon-name><tp:taxon-name-part taxon-name-part-type="genus" reg="Panulirus">Panulirus</tp:taxon-name-part><tp:taxon-name-part taxon-name-part-type="species" reg="longipes">longipes</tp:taxon-name-part></tp:taxon-name></italic> (<tp:taxon-name><tp:taxon-name-part taxon-name-part-type="order">Decapoda</tp:taxon-name-part></tp:taxon-name>, <tp:taxon-name><tp:taxon-name-part taxon-name-part-type="family">Palinuridae</tp:taxon-name-part></tp:taxon-name>) under laboratory conditions</article-title><source>Fisheries Science</source><volume>66</volume><issue>2</issue><fpage>278</fpage><lpage>293</lpage><pub-id pub-id-type="doi">10.1046/j.1444-2906.2000.00045.x</pub-id></element-citation></ref><ref id="B7538512"><element-citation xmlns:xlink="http://www.w3.org/1999/xlink" publication-type="article" xlink:type="simple"><person-group person-group-type="author"><name name-style="western"><surname>Sekiguchi</surname><given-names>H.</given-names></name></person-group><year>1997</year><article-title>Larval recruitment processes of Japanese spiny lobsters: A hypothesis.</article-title><source>Bulletin of Marine Science</source><volume>61</volume><issue>1</issue><fpage>43</fpage><lpage>55</lpage></element-citation></ref><ref id="B7538530"><element-citation xmlns:xlink="http://www.w3.org/1999/xlink" publication-type="article" xlink:type="simple"><person-group person-group-type="author"><name name-style="western"><surname>Sekiguchi</surname><given-names>Hideo</given-names></name><name name-style="western"><surname>Inoue</surname><given-names>Nariaki</given-names></name></person-group><year>2002</year><article-title>Recent advances in larval recruitment processes of scyllarid and palinurid lobsters in Japanese waters.</article-title><source>Journal of Oceanography</source><volume>58</volume><issue>6</issue><fpage>747</fpage><lpage>757</lpage><pub-id pub-id-type="doi">10.1023/a:1022806726150</pub-id></element-citation></ref><ref id="B7538521"><element-citation xmlns:xlink="http://www.w3.org/1999/xlink" publication-type="article" xlink:type="simple"><person-group person-group-type="author"><name name-style="western"><surname>Sekiguchi</surname><given-names>Hideo</given-names></name><name name-style="western"><surname>George</surname><given-names>Ray W.</given-names></name></person-group><year>2005</year><article-title>Description of <italic><tp:taxon-name><tp:taxon-name-part taxon-name-part-type="genus" reg="Panulirus">Panulirus</tp:taxon-name-part><tp:taxon-name-part taxon-name-part-type="species" reg="brunneiflagellum">brunneiflagellum</tp:taxon-name-part></tp:taxon-name></italic> new species with notes on its biology, evolution, and fisheries</article-title><source>New Zealand Journal of Marine and Freshwater Research</source><volume>39</volume><issue>3</issue><fpage>563</fpage><lpage>570</lpage><pub-id pub-id-type="doi">10.1080/00288330.2005.9517335</pub-id></element-citation></ref><ref id="B7537582"><element-citation xmlns:xlink="http://www.w3.org/1999/xlink" publication-type="article" xlink:type="simple"><person-group person-group-type="author"><name name-style="western"><surname>Chow</surname><given-names>Seinen</given-names></name><name name-style="western"><surname>Suzuki</surname><given-names>Nobuaki</given-names></name><name name-style="western"><surname>Imai</surname><given-names>Hideyuki</given-names></name><name name-style="western"><surname>Yoshimura</surname><given-names>Taku</given-names></name></person-group><year>2006</year><article-title>Molecular species identification of spiny lobster phyllosoma larvae of the genus <italic><tp:taxon-name><tp:taxon-name-part taxon-name-part-type="genus" reg="Panulirus">Panulirus</tp:taxon-name-part></tp:taxon-name></italic> from the Northwestern Pacific</article-title><source>Marine Biotechnology</source><volume>8</volume><issue>3</issue><fpage>260</fpage><lpage>267</lpage><pub-id pub-id-type="doi">10.1007/s10126-005-5151-9</pub-id></element-citation></ref><ref id="B7537654"><element-citation xmlns:xlink="http://www.w3.org/1999/xlink" publication-type="article" xlink:type="simple"><person-group person-group-type="author"><name name-style="western"><surname>Fujita</surname><given-names>Y.</given-names></name></person-group><year>2018</year><article-title>Records of decapod crustaceans in Miyako Island Group, southern Ryukyu Islands, Japan</article-title><source>Bulletin of the Miyakojima City Museum</source><volume>22</volume><fpage>77</fpage><lpage>92</lpage></element-citation></ref></ref-list></tp:taxon-treatment>
